# Supplementary material for: On the occurrence of the fireworm Eurythoe complanata complex (Annelida, Amphinomidae) in the Mediterranean Sea with an updated revision of the alien Mediterranean amphinomids
Source: Zookeys. 2013 Sep 30;(337):19–33. doi: 10.3897/zookeys.337.5811 (PMC3800783; doi:10.3897/zookeys.337.5811)
Supplement: XML Treatment for Eurythoe laevisetis [file zookeys.337.5811-treatment1.xml]

<!DOCTYPE tp:taxon-treatment
  PUBLIC "-//TaxonX//DTD Taxonomic Treatment Publishing DTD v0 20100105//EN" "tax-treatment-NSO.dtd">
<tp:taxon-treatment xmlns:tp="http://www.plazi.org/taxpub"><tp:treatment-meta><mixed-citation publication-type="journal"><person-group><name><surname>Arias</surname><given-names>Andrés</given-names></name><name><surname>Barroso</surname><given-names>Rômulo</given-names></name><name><surname>Anadón</surname><given-names>Nuria</given-names></name><name><surname>Paiva</surname><given-names>Paulo C.</given-names></name></person-group><article-title>On the occurrence of the fireworm <italic>Eurythoe complanata</italic> complex (Annelida, Amphinomidae) in the Mediterranean Sea with an updated revision  of the alien Mediterranean amphinomids</article-title><source>Zookeys</source><day>30</day><month>9</month><year>2013</year><volume>2013</volume><issue>337</issue><fpage>19</fpage><lpage>33</lpage><pub-id pub-id-type="doi">10.3897/zookeys.337.5811</pub-id></mixed-citation></tp:treatment-meta><tp:nomenclature><tp:taxon-name>
                            <tp:taxon-name-part taxon-name-part-type="genus">Eurythoe</tp:taxon-name-part>
                            <tp:taxon-name-part taxon-name-part-type="species">laevisetis</tp:taxon-name-part>
                            <object-id xmlns:xlink="http://www.w3.org/1999/xlink" xlink:type="simple">http://species-id.net/wiki/Eurythoe_laevisetis</object-id>
                        </tp:taxon-name><tp:taxon-authority>Fauvel, 1914</tp:taxon-authority><xref ref-type="fig" rid="F2">Fig. 2A–F</xref><tp:nomenclature-citation-list><tp:nomenclature-citation><tp:taxon-name>Eurythoe laevisetis</tp:taxon-name><comment> Fauvel, 1914: 116, pl VIII fig. 28-30, 33-37. Type locality: São Tomé Island, Gulf of Guinea.</comment></tp:nomenclature-citation></tp:nomenclature-citation-list></tp:nomenclature><tp:treatment-sec sec-type="Material examined"><title>Material examined.</title><p><italic><tp:taxon-name>Eurythoe</tp:taxon-name></italic> cf. <italic>complanata</italic>: Gozo Harbour (Malta), <named-content xmlns:xlink="http://www.w3.org/1999/xlink" content-type="dwc:verbatimCoordinates" xlink:type="simple">35°50'N, 14°35'E</named-content> (Mar. 2011): BOS-Amp3 (2 specimens), BOS-Amp4 (9 specimens).</p><p><italic><tp:taxon-name>Eurythoe complanata</tp:taxon-name></italic>: Isabel II Island (Chafarinas Islands, Spain), <named-content xmlns:xlink="http://www.w3.org/1999/xlink" content-type="dwc:verbatimCoordinates" xlink:type="simple">35°11'N, 2°26'W</named-content> (Sep. 1992): MNCN 16.01/3340 (1 specimen); (Jul. 1993) MNCN 16.01/33394 (1 specimen).</p></tp:treatment-sec><tp:treatment-sec sec-type="Diagnosis and description"><title>Diagnosis and description.</title><p>Body depressed elongated, rectangular in cross section. Specimens from Malta ranged in length from 14 to 52 mm with a mean of 39 mm (N=11, SD=12.09). Live specimens have a uniform orange-pinkish colour (<xref ref-type="fig" rid="F2">Fig. 2A–C</xref>), on which the gills and a bright red caruncle stand out, and white chaeta fascicles forming two longitudinal bands along the body (<xref ref-type="fig" rid="F2">Fig. 2A, B</xref>). Prostomium rounded with 2 pairs of inconspicuous eyes arranged in a square and three antennae, two lateral ones in an anterior position and one slightly behind the others. The anterior end has a bilobed prebuccal lobe where are inserted a pair of cirriform palps (<xref ref-type="fig" rid="F2">Fig. 2D</xref>). The caruncle is elongated and extends until the third chaetiger (<xref ref-type="fig" rid="F2">Fig. 2C, D</xref>). Each segment is provided with a pair of arborescent gills that are present from the second chaetiger to the posterior region (<xref ref-type="fig" rid="F2">Fig. 2C, D</xref>). Biramous parapodia with digitiform dorsal and ventral cirri, similar in size. Notochaetae of two types: very fine with a small spur that continues in a capillary-like thorn; and thicker with a marked spur (spurred capillary notochaeta) (<xref ref-type="fig" rid="F2">Fig. 2F</xref>). The neurochaetae are spur-type and thick, slightly denticulate on juveniles (<xref ref-type="fig" rid="F2">Fig. 2E</xref>).</p><fig id="F2" position="float" orientation="portrait"><label>Figure 2.</label><caption><p><italic><tp:taxon-name>Eurythoe laevisetis</tp:taxon-name></italic> from Malta. <bold>A</bold> live specimen, general view <bold>B</bold> live specimen, lateral view <bold>C</bold> live specimen anterior end, dorsal view <bold>D</bold> detailed view of anterior end, dorsal view <bold>E</bold> neurochaetae <bold>F</bold> spurred capillary notochaetae. <italic><tp:taxon-name>Eurythoe complanata</tp:taxon-name></italic> from Israel <bold>G</bold> detailed anterior end, dorsal view <bold>H</bold> harpoon notochaeta <bold>I</bold> notopodial spurred capillar notochaeta <bold>J</bold> notoacicular spines.</p></caption><graphic xmlns:xlink="http://www.w3.org/1999/xlink" xlink:href="ZooKeys-337-019-g002.jpg" position="float" orientation="portrait" xlink:type="simple"/></fig></tp:treatment-sec><tp:treatment-sec sec-type="Remarks"><title>Remarks.</title><p>Several Maltese specimens present evidence of regeneration of the anterior and posterior end. All preserved specimens have whitish colour and lack the characteristic harpoon notochaetae. The two pairs of eyes are extremely inconspicuous, the anteriormost being similar in size to the posterior one. Specimens from Malta and Chafarinas Islands were morphologically identical to the Atlantic <italic><tp:taxon-name>Eurythoe laevisetis</tp:taxon-name></italic> from the Canary Islands and Cape Verde and <italic><tp:taxon-name>Eurythoe laevisetis</tp:taxon-name></italic> from São Tomé Island.</p><!--PageBreak--></tp:treatment-sec></tp:taxon-treatment>
