# Supplementary material for: On the occurrence of the fireworm Eurythoe complanata complex (Annelida, Amphinomidae) in the Mediterranean Sea with an updated revision of the alien Mediterranean amphinomids
Source: Zookeys. 2013 Sep 30;(337):19–33. doi: 10.3897/zookeys.337.5811 (PMC3800783; doi:10.3897/zookeys.337.5811)
Supplement: XML Treatment for Eurythoe complanata [file zookeys.337.5811-treatment2.xml]

<!DOCTYPE tp:taxon-treatment
  PUBLIC "-//TaxonX//DTD Taxonomic Treatment Publishing DTD v0 20100105//EN" "tax-treatment-NSO.dtd">
<tp:taxon-treatment xmlns:tp="http://www.plazi.org/taxpub"><tp:treatment-meta><mixed-citation publication-type="journal"><person-group><name><surname>Arias</surname><given-names>Andrés</given-names></name><name><surname>Barroso</surname><given-names>Rômulo</given-names></name><name><surname>Anadón</surname><given-names>Nuria</given-names></name><name><surname>Paiva</surname><given-names>Paulo C.</given-names></name></person-group><article-title>On the occurrence of the fireworm <italic>Eurythoe complanata</italic> complex (Annelida, Amphinomidae) in the Mediterranean Sea with an updated revision  of the alien Mediterranean amphinomids</article-title><source>Zookeys</source><day>30</day><month>9</month><year>2013</year><volume>2013</volume><issue>337</issue><fpage>19</fpage><lpage>33</lpage><pub-id pub-id-type="doi">10.3897/zookeys.337.5811</pub-id></mixed-citation></tp:treatment-meta><tp:nomenclature><tp:taxon-name>
                            <tp:taxon-name-part taxon-name-part-type="genus">Eurythoe</tp:taxon-name-part>
                            <tp:taxon-name-part taxon-name-part-type="species">complanata</tp:taxon-name-part>
                            <object-id xmlns:xlink="http://www.w3.org/1999/xlink" xlink:type="simple">http://species-id.net/wiki/Eurythoe_complanata</object-id>
                        </tp:taxon-name><tp:taxon-authority>(Pallas, 1766)</tp:taxon-authority><xref ref-type="fig" rid="F2">Fig. 2G–J</xref><tp:nomenclature-citation-list><tp:nomenclature-citation><tp:taxon-name>Aphrodita complanata</tp:taxon-name><comment> Pallas, 1766: 109, pl. 8, fig. 19-26. Type locality: Antigua Island, Caribbean Sea.</comment></tp:nomenclature-citation><!--PageBreak--><tp:nomenclature-citation><tp:taxon-name>Eurythoe brasiliensis</tp:taxon-name><comment> Hansen, 1882: 4, fig. 5-9.</comment></tp:nomenclature-citation><tp:nomenclature-citation><tp:taxon-name>Lycaretus neocephalicus</tp:taxon-name><comment> Kinberg, 1867: 55-56.</comment></tp:nomenclature-citation><tp:nomenclature-citation><tp:taxon-name>Eurythoe kamechameha</tp:taxon-name><comment> Kinberg, 1857: 14; 1910: 36, pl. 12, fig. 13.</comment></tp:nomenclature-citation><tp:nomenclature-citation><tp:taxon-name>Eurythoe pacifica</tp:taxon-name><comment> Kinberg, 1857: 14; 1910: 36, pl. 12, fig. 11.</comment></tp:nomenclature-citation><tp:nomenclature-citation><tp:taxon-name>Eurythoe indica</tp:taxon-name><comment> Kinberg, 1867: 90.</comment></tp:nomenclature-citation><tp:nomenclature-citation><tp:taxon-name>Eurythoe alboseta</tp:taxon-name><comment> Kinberg, 1857: 90.</comment></tp:nomenclature-citation><tp:nomenclature-citation><tp:taxon-name>Eurythoe ehlersi</tp:taxon-name><comment> Kinberg, 1867: 90.</comment></tp:nomenclature-citation><tp:nomenclature-citation><tp:taxon-name>Eurythoe havaiva</tp:taxon-name><comment> Kinberg, 1867: 90.</comment></tp:nomenclature-citation><tp:nomenclature-citation><tp:taxon-name>Eurythoe corallina</tp:taxon-name><comment> Kinberg, 1857: 14; 1910: 36, pl. 12, fig. 12.</comment></tp:nomenclature-citation><tp:nomenclature-citation><tp:taxon-name>Eurythoe alcyonaria</tp:taxon-name><comment> Gravier, 1902: 83, fig. 38, b-m.</comment></tp:nomenclature-citation></tp:nomenclature-citation-list></tp:nomenclature><tp:treatment-sec sec-type="Material examined"><title>Material examined.</title><p><italic><tp:taxon-name>Eurythoe complanata</tp:taxon-name></italic>: Isabel II Island (Chafarinas Islands, Spain), <named-content xmlns:xlink="http://www.w3.org/1999/xlink" content-type="dwc:verbatimCoordinates" xlink:type="simple">35°11'N, 2°26'W</named-content> (Sep. 1992): MNCN 16.01/3337 (2 specimens), MNCN 16.01/3338 (2 specimens), MNCN 16.01/3340 (1 specimen); Congreso Island (Chafarinas Islands, Spain), <named-content xmlns:xlink="http://www.w3.org/1999/xlink" content-type="dwc:verbatimCoordinates" xlink:type="simple">35°11'N, 2°26'W</named-content> (Jul. 1993): MNCN 16.01/3336 (1 specimen); Isabel II Island (Chafarinas Islands, Spain), <named-content xmlns:xlink="http://www.w3.org/1999/xlink" content-type="dwc:verbatimCoordinates" xlink:type="simple">35°11'N, 2°26'W</named-content>: MNCN 16.01/33394 (2 specimens). Atlit (Israel), <named-content xmlns:xlink="http://www.w3.org/1999/xlink" content-type="dwc:verbatimCoordinates" xlink:type="simple">32°41'N, 34°56'E</named-content> (1937): BMNH 1937.4.7.1-5 (7 specimens).</p></tp:treatment-sec><tp:treatment-sec sec-type="Diagnosis and description"><title>Diagnosis and description.</title><p>Israeli specimens ranged from 20 to 45 mm in length with a mean of 31 mm (N=7, SD=9.77). Prostomium rounded with 2 pairs of eyes arranged in a square, the first being larger (<xref ref-type="fig" rid="F2">Fig. 2G</xref>), and with three antennae, lateral ones in an anterior position and the single one slightly posterior. Anterior end with a bilobed prebuccal lobe, carrying a pair of cirriform palps. The caruncle is elongated and extends until the third chaetiger (<xref ref-type="fig" rid="F2">Fig. 2G</xref>). Each segment is provided with a pair of arborescent branchiae that are present from the second chaetiger to the posterior end. Biramous parapodia with dorsal and ventral cirri digitiform, similar in size. Notochaetae of three types: harpoon-like (<xref ref-type="fig" rid="F2">Fig. 2H</xref>); spurred capillaries with small spurs (<xref ref-type="fig" rid="F2">Fig. 2I</xref>) and thicker smooth notochaetal spines (<xref ref-type="fig" rid="F2">Fig. 2J</xref>). Notoacicula are very small, hastate, limited in number and always form an arc immediately in front of the dorsal cirrus. Neurochaetae are bifurcate, with prongs of different lengths.</p></tp:treatment-sec><tp:treatment-sec sec-type="Remarks"><title>Remarks.</title><p>One specimen regenerating the posterior end. Pairs of eyes inconspicuous in some specimens, but always with the anterior pair larger than posterior pair. Specimens from Chafarinas Islands had a mean size of 37 mm (N= 8, SD = 7.24). All preserved specimens had a brownish colour.</p></tp:treatment-sec><tp:treatment-sec><!--Section generated to contain objects referenced in tp:taxon-treatment.--><fig id="F2" position="float" orientation="portrait"><label>Figure 2.</label><caption><p><italic><tp:taxon-name>Eurythoe laevisetis</tp:taxon-name></italic> from Malta. <bold>A</bold> live specimen, general view <bold>B</bold> live specimen, lateral view <bold>C</bold> live specimen anterior end, dorsal view <bold>D</bold> detailed view of anterior end, dorsal view <bold>E</bold> neurochaetae <bold>F</bold> spurred capillary notochaetae. <italic><tp:taxon-name>Eurythoe complanata</tp:taxon-name></italic> from Israel <bold>G</bold> detailed anterior end, dorsal view <bold>H</bold> harpoon notochaeta <bold>I</bold> notopodial spurred capillar notochaeta <bold>J</bold> notoacicular spines.</p></caption><graphic xmlns:xlink="http://www.w3.org/1999/xlink" xlink:href="ZooKeys-337-019-g002.jpg" position="float" orientation="portrait" xlink:type="simple"/></fig></tp:treatment-sec></tp:taxon-treatment>
